# Supplementary material for: Multifunctional Curcumin-Inspired 3,5-Diarylidene-4-Piperidones: Design, Synthesis, Biological Evaluation and Computational Mechanistic Studies
Source: Pharmaceuticals (Basel). 2026 Jun 13;19(6):935. doi: 10.3390/ph19060935 (PMC13305707; doi:10.3390/ph19060935)
Supplement: Supplementary file 1 [file pharmaceuticals-19-00935-s001.zip]

Archive with 1 entries (1 files):
- pharmaceuticals-4334772-supplementary.pdf
